# Supplementary material for: Effects of Foods Fortified with Zinc, Alone or Cofortified with Multiple Micronutrients, on Health and Functional Outcomes: A Systematic Review and Meta-Analysis
Source: Adv Nutr. 2021 Jun 24;12(5):1821–37. doi: 10.1093/advances/nmab065 (PMC8483949; doi:10.1093/advances/nmab065)
Supplement: nmab065_Supplemental_Files [file nmab065_supplemental_files.zip]

Archive with 52 entries (52 files):
- Supplemental Document 1.docx
- Supplemental figure 1.pdf
- Supplemental figure 10.pdf
- Supplemental figure 11.pdf
- Supplemental figure 12.pdf
- Supplemental figure 13.pdf
- Supplemental figure 14.pdf
- Supplemental figure 15.pdf
- Supplemental figure 16.pdf
- Supplemental figure 17.pdf
- Supplemental figure 18.pdf
- Supplemental figure 19.pdf
- Supplemental figure 2.pdf
- Supplemental figure 20.pdf
- Supplemental figure 21.pdf
- Supplemental figure 22.pdf
- Supplemental figure 23.pdf
- Supplemental figure 24.pdf
- Supplemental figure 25.pdf
- Supplemental figure 26.pdf
- Supplemental figure 27.pdf
- Supplemental figure 28.pdf
- Supplemental figure 29.pdf
- Supplemental figure 3.pdf
- Supplemental figure 30.pdf
- Supplemental figure 31.pdf
- Supplemental figure 32.pdf
- Supplemental figure 33.pdf
- Supplemental figure 34.pdf
- Supplemental figure 35.pdf
- Supplemental figure 36.pdf
- Supplemental figure 37.pdf
- Supplemental figure 38.pdf
- Supplemental figure 39.pdf
- Supplemental figure 4.pdf
- Supplemental figure 5.pdf
- Supplemental figure 6.pdf
- Supplemental figure 7.pdf
- Supplemental figure 8.pdf
- Supplemental figure 9.pdf
- Supplemental Table 1. Overview of included studies.docx
- Supplemental Table 10. Zinc absorption.docx
- Supplemental Table 11. Iron and copper outcomes.docx
- Supplemental Table 12. Hair and urine zinc.docx
- Supplemental Table 13. Immune function.docx
- Supplemental Table 14. Plasma fatty acids.docx
- Supplemental Table 15. Descriptive zinc absorption.docx
- Supplemental Table 6. PZC and zinc deficiency.docx
- Supplemental Table 7. Anthropometry.docx
- Supplemental Table 8. Cognition.docx
- Supplemental Table 9. Morbidity.docx
- Supplemental Tables 2-5.Risk of bias scores.docx
